# Supplementary material for: Full Optoelectronic Simulation of Lead-Free Perovskite/Organic Tandem Solar Cells
Source: Polymers (Basel). 2023 Feb 3;15(3):784. doi: 10.3390/polym15030784 (PMC9918906; doi:10.3390/polym15030784)
Supplement: Supplementary file 1 [file polymers-15-00784-s001.zip]

Archive with 1 entries (1 files):
- polymers-2131795-supplementary.pdf
